# Supplementary material for: Phosphate (Pi) Starvation Up-Regulated GmCSN5A/B Participates in Anthocyanin Synthesis in Soybean (Glycine max) Dependent on Pi Availability
Source: Int J Mol Sci. 2021 Nov 16;22(22):12348. doi: 10.3390/ijms222212348 (PMC8623310; doi:10.3390/ijms222212348)
Supplement: Supplementary file 1 [file ijms-22-12348-s001.zip]

Archive with 3 entries (2 files):
- Supplementary files/
- Supplementary files/Supplementary figures S1 to S2.pdf
- Supplementary files/Table S1. Primers used for qRT-PCR in the study.xlsx
