# Supplementary material for: Phosphate (Pi) Starvation Up-Regulated GmCSN5A/B Participates in Anthocyanin Synthesis in Soybean (Glycine max) Dependent on Pi Availability
Source: Int J Mol Sci. 2021 Nov 16;22(22):12348. doi: 10.3390/ijms222212348 (PMC8623310; doi:10.3390/ijms222212348)
Supplement: Supplementary file 1 [file ijms-22-12348-s001.zip › Supplementary files/Table S1. Primers used for qRT-PCR in the study.xlsx]

## Sheet: Sheet1
Table S1. Primers used for qRT-PCR in the study
Genes	Forward Primer (5' - 3')	Reverse Primer (5' - 3')
GmCSN5A	GTGCATGGTCTAATGTCACAGGTTATT	TATAAATGCATGTCTAGCATATAGGC
GmCSN5B	ATGGTCTAATGTCGCAGGTCATC	ATATAAACGCATGTCTAGCTGAGC
GmPAL	AGAAGCCATCACCAAGCTCC	CAGGTTTCCCCTGCATCACT
GmCHS	AGGAAATCCGCAACGCTCAG	CGTCAGGTGCATGTATCGCT
GmCHI	TCCAATACGACGCCCTTTCC	GAGTATTGCTGCCCCGTCAA
GmF3H	GTCTCCAGCCATCTCCAAGG	TCACCGATCTCCACCCTTCT
GmF3’H	AACGATGGCAATGGAGGGTG	TCTAGCCACTCCAAGGAAGGA
GmDFR	TACTGGAGCCGTTGAAACCTG	ACAGAACCCCCACGATCAAA
GmANS	CTTTCCCTGAGGACAAGCGT	CAGTCGCTTTGCATACTCGC
GmUF3GT	GCTGGACACCCTGAAGTTGA	GCTAACCAGACCCAAGTCCC
AtPAL	GGAGATTAACGGGGCACACA	TTGAGATCGCAGCCACTTGT
AtCHS	AAGTTGGTCTCACCTTCCATCTCCT	TGTCGCCCTCATCTTCTCTTCCTT
AtCHI	CGCCGTTCCTTCTCTATCTGTCAAG	AGCCACACAATTCTCCGTCACTTTC
AtF3H	AGTGACGGAGGAGTATAGTGAGAGG	TGTAGCAGCAAGGTAATGGTTCCAG
AtF3’H	CAGGAAGAGGTTGGAACGCTAACG	GGCACGAAGTCTCCGATGTTGAAT
AtDFR	TGGTCGGTCCATTCATCACAACG	CTTGGCGGCTGCTTGTTCGTATA
AtANS	TCTACGAGGGCAAATGGGTCACT	TCCGGCAACGGCTTAAGAACAATC
AtUF3GT	ATCGAATGAATCGTCAAGCATGAG	TGAGGGATAGAGATGGTGTGGAAAG
